# Supplementary material for: Network pharmacology and experimental validation to explore the potential mechanism of Sanjie Zhentong Capsule in endometriosis treatment
Source: Front Endocrinol (Lausanne). 2023 Feb 3;14:1110995. doi: 10.3389/fendo.2023.1110995 (PMC9935822; doi:10.3389/fendo.2023.1110995)
Supplement: Supplementary file 2 [file Table_1.xlsx]

## Sheet: Supplementary Table S2 
Supplementary Table S2
Information on potential compounds contained in 3 Chinese herbs in SZC(Panax Notoginseng, Fritillariae Thunbrgii Bulbus, Coicis Semen herbs，By TCMSP)
Panax Notoginseng
MOLID	Mol name					OB			DL
MOL001494	Mandenol	308.56	6.99	0	2	42	1.46	1.14	0.19	0.25	5.39
MOL001792	Liquiritigenin	256.27	2.57	2	4	32.76	0.51	-0.29	0.18	0.42	17.89
MOL002879	Diop	390.62	7.44	0	4	43.59	0.79	0.26	0.39	0.28	3.6
MOL000358	beta-sitosterol	414.79	8.08	1	1	36.91	1.32	0.99	0.75	0.23	5.36
MOL000449	Stigmasterol	412.77	7.64	1	1	43.83	1.44	1	0.76	0.22	5.57
MOL005344	ginsenoside rh2	622.98	4.04	6	8	36.32	-0.51	-1.38	0.56	0.24	11.08
MOL007475	ginsenoside f2	785.14	2.3	9	13	36.43	-1.8	-3.03	0.25	0.22	13.11
MOL000098	quercetin	302.25	1.5	5	7	46.43	0.05	-0.77	0.28	0.38	14.4
Fritillariae Thunbrgii Bulbus
MOLID	Mol name					OB			DL
MOL001004	pelargonidin	271.26	1.93	4	5	37.99	0.31	-0.33	0.21	0.38	0.48
MOL000358	beta-sitosterol	414.79	8.08	1	1	36.91	1.32	0.99	0.75	0.23	5.36
MOL004440	Peimisine	427.69	3.16	2	4	57.4	0.18	-0.45	0.81	0.23	14.39
MOL004443	Zhebeiresinol	280.3	0.83	1	6	58.72	0.53	0.06	0.19	0.23	3.32
MOL004444	Ziebeimine	413.71	4.42	2	3	64.25	0.81	0.2	0.7	0.17	7.81
MOL004446	6-Methoxyl-2-acetyl-3-methyl-1,4-naphthoquinone-8-O-beta-D-glucopyranoside	422.42	-0.43	4	10	33.31	-1.21	-1.67	0.57	0.3	31.01
MOL004450	Chaksine	450.66	2.26	6	10	65.63	-0.01	-0.88	0.66	0.18	0.58
Coicis Semen
MOLID	Mol name					OB			DL
MOL001323	Sitosterol alpha1	426.8	8.15	1	1	43.28	1.41	0.97	0.78	0.24	5.64
MOL001494	Mandenol	308.56	6.99	0	2	42	1.46	1.14	0.19	0.25	5.39
MOL002372	(6Z,10E,14E,18E)-2,6,10,15,19,23-hexamethyltetracosa-2,6,10,14,18,22-hexaene	410.8	11.33	0	0	33.55	2.07	1.77	0.42	0.27	3.15
MOL002882	[(2R)-2,3-dihydroxypropyl] (Z)-octadec-9-enoate	356.61	6.04	2	4	34.13	0.34	-0.22	0.3	0.2	5.19
MOL000359	sitosterol	414.79	8.08	1	1	36.91	1.32	0.87	0.75	0.22	5.37
MOL000449	Stigmasterol	412.77	7.64	1	1	43.83	1.44	1	0.76	0.22	5.57
MOL008118	Coixenolide	591.08	13.83	0	4	32.4	1.09	-0.13	0.43	0.21	-0.34
MOL008121	2-Monoolein	356.61	6.04	2	4	34.23	0.32	-0.42	0.29	0.19	4.41
MOL000953	CLR	386.73	7.38	1	1	37.87	1.43	1.13	0.68	0.2	4.52

## Sheet: Supplementary Table S3
Supplementary Table S3
Resina Draconis（By SwissTargetPrediction, probability >0.2)
Name	Target	Probability
(2S)-7,4'-Dihydroxy-8-methylflavan	ESR1	0.308467
(2S)-7,4'-Dihydroxy-8-methylflavan	ESR2	0.308467
2,4,4'-Trihydroxy-3-methyldihydrochalcone	ESR1	0.33811
2'-O-Methylisoliquiritigenin	AKR1B1	0.428281
2'-O-Methylisoliquiritigenin	APP	0.280809
2'-O-Methylisoliquiritigenin	ABCG2	0.239575
2'-O-Methylisoliquiritigenin	ALOX5	0.207054
3,2',4'-Trihydroxy-4-Methoxy Chalcone	APP	0.418947
3,2',4'-Trihydroxy-4-Methoxy Chalcone	AKR1B1	0.353074
3,2',4'-Trihydroxy-4-Methoxy Chalcone	ABCG2	0.246151
3,2',4'-Trihydroxy-4-Methoxy Chalcone	EGFR	0.229686
3,4,5-Trimethoxyphenol	CA9	0.379135
3,4,5-Trimethoxyphenol	CA7	0.36996
3,4,5-Trimethoxyphenol	CA1	0.36996
3,4,5-Trimethoxyphenol	CA12	0.36996
3,4,5-Trimethoxyphenol	CA2	0.361585
3,4,5-Trimethoxyphenol	CA14	0.361585
3,5-Dimethoxystilbene	NQO2	0.561858
3,5-Dimethoxystilbene	PTGS1	0.525111
3,5-Dimethoxystilbene	CYP1B1	0.516533
3,5-Dimethoxystilbene	PTGS2	0.462007
3,5-Dimethoxystilbene	TUBB1	0.216947
3,5-Dimethoxystilbene	ESR1	0.216947
3,5-Dimethoxystilbene	AHR	0.216947
3,5-Dihydroxystilbene	PTGS2	0.606541
3,5-Dihydroxystilbene	PTGS1	0.5115
3,5-Dihydroxystilbene	CA2	0.389993
3,5-Dihydroxystilbene	CA1	0.389993
3,5-Dihydroxystilbene	CA6	0.389993
3,5-Dihydroxystilbene	CA4	0.389993
3,5-Dihydroxystilbene	ESR1	0.303315
3,5-Dihydroxystilbene	MAOA	0.216433
3,5-Dihydroxystilbene	SLC6A2	0.216433
4,2',4'-Trihydroxychalcone	AKR1B1	0.528331
4,2',4'-Trihydroxychalcone	CHRNA7	0.37921
4,2',4'-Trihydroxychalcone	EGFR	0.300568
4,2',4'-Trihydroxychalcone	TERT	0.261331
4,2',4'-Trihydroxychalcone	ABCG2	0.23776
4,4'-dihydroxy-2'-methoxy chalcone	AKR1B1	0.428281
4,4'-dihydroxy-2'-methoxy chalcone	APP	0.280809
4,4'-dihydroxy-2'-methoxy chalcone	ABCG2	0.239575
4,4'-dihydroxy-2'-methoxy chalcone	ALOX5	0.207054
4',5,7-Trihydroxyflavone	CYP19A1	0.912946
4',5,7-Trihydroxyflavone	CA7	0.912946
4',5,7-Trihydroxyflavone	ABCC1	0.912946
4',5,7-Trihydroxyflavone	HSD17B1	0.912946
4',5,7-Trihydroxyflavone	CA12	0.912946
4',5,7-Trihydroxyflavone	SHBG	0.912946
4',5,7-Trihydroxyflavone	CA4	0.912946
4',5,7-Trihydroxyflavone	CYP1B1	0.912946
4',5,7-Trihydroxyflavone	CBR1	0.912946
4',5,7-Trihydroxyflavone	ESR1	0.583886
4',5,7-Trihydroxyflavone	ESR2	0.583886
4',5,7-Trihydroxyflavone	PTGS1	0.428281
4',5,7-Trihydroxyflavone	MAOB	0.362675
6,7,4'-Trihydroxyflavanone	CYP19A1	0.461043
6,7,4'-Trihydroxyflavanone	CA7	0.420067
6,7,4'-Trihydroxyflavanone	CA12	0.420067
6,7,4'-Trihydroxyflavanone	CA4	0.420067
6,7,4'-Trihydroxyflavanone	CYP1B1	0.420067
6,7,4'-Trihydroxyflavanone	ABCC1	0.313573
6,7,4'-Trihydroxyflavanone	HSD17B1	0.313573
6,7,4'-Trihydroxyflavanone	SHBG	0.313573
6,7,4'-Trihydroxyflavanone	CBR1	0.313573
6,7,4'-Trihydroxyflavanone	ESR1	0.272563
6,7,4'-Trihydroxyflavanone	ESR2	0.272563
6,7,4'-Trihydroxyflavanone	MAOB	0.256228
7-Hydroxy-4'-Methoxy-Methylflavan	ESR2	0.313573
7-Hydroxy-4'-Methoxy-Methylflavan	ESR1	0.305318
7-Hydroxy-8-Methyl-4'-Methoxyflavan	ESR2	0.313573
7-Hydroxy-8-Methyl-4'-Methoxyflavan	ESR1	0.305318
7-hydroxyflavone	CYP19A1	0.982961
7-hydroxyflavone	CA2	0.982961
7-hydroxyflavone	ADORA1	0.982961
7-hydroxyflavone	ADORA2A	0.982961
7-hydroxyflavone	CA1	0.982961
7-hydroxyflavone	HSD17B1	0.982961
7-hydroxyflavone	CA12	0.982961
7-hydroxyflavone	CA9	0.982961
7-hydroxyflavone	AKR1B10	0.982961
7-hydroxyflavone	ESR2	0.289501
7-hydroxyflavone	TTR	0.244186
7-hydroxyflavone	CDK5R1 CDK5	0.207866
7-hydroxyflavone	XDH	0.207866
7-hydroxyflavone	CCNB3 CDK1 CCNB1 CCNB2	0.207866
7-hydroxyflavone	CA7	0.207866
7-hydroxyflavone	CDK6	0.207866
7-hydroxyflavone	CA4	0.207866
7-hydroxyflavone	ABCB1	0.207866
7-hydroxyflavone	CYP1B1	0.207866
7-hydroxyflavone	ABCG2	0.207866
7-hydroxyflavone	CBR1	0.207866
7,4'-Dihydroxyflavone	CYP19A1	1
7,4'-Dihydroxyflavone	TNKS2	0.638447
7,4'-Dihydroxyflavone	TNKS	0.638447
7,4'-Dihydroxyflavone	CA12	0.591055
7,4'-Dihydroxyflavone	ESR1	0.551971
7,4'-Dihydroxyflavone	ESR2	0.551971
7,4'-Dihydroxyflavone	PARP1	0.528331
7,4'-Dihydroxyflavone	ADORA1	0.481275
7,4'-Dihydroxyflavone	ADORA2A	0.481275
7,4'-Dihydroxyflavone	HSD17B1	0.481275
7,4'-Dihydroxyflavone	AKR1B10	0.481275
7,4'-Dihydroxyflavone	AKR1B1	0.44987
7,4'-Dihydroxyflavone	NOX4	0.441986
7,4'-Dihydroxyflavone	CDK5R1 CDK5	0.441986
7,4'-Dihydroxyflavone	XDH	0.441986
7,4'-Dihydroxyflavone	MAOA	0.441986
7,4'-Dihydroxyflavone	FLT3	0.441986
7,4'-Dihydroxyflavone	CCNB3 CDK1 CCNB1 CCNB2	0.441986
7,4'-Dihydroxyflavone	ACHE	0.441986
7,4'-Dihydroxyflavone	PTGS2	0.441986
7,4'-Dihydroxyflavone	CDK6	0.441986
7,4'-Dihydroxyflavone	SYK	0.441986
7,4'-Dihydroxyflavone	GSK3B	0.441986
7,4'-Dihydroxyflavone	ABCC1	0.441986
7,4'-Dihydroxyflavone	TTR	0.441986
7,4'-Dihydroxyflavone	CSNK2A1	0.441986
7,4'-Dihydroxyflavone	CFTR	0.441986
7,4'-Dihydroxyflavone	CYP1B1	0.441986
7,4'-Dihydroxyflavone	ABCG2	0.441986
7,4'-Dihydroxyflavone	CA7	0.425974
7,4'-Dihydroxyflavone	CA4	0.425974
7,4'-Dihydroxyflavone	CA2	0.40261
7,4'-Dihydroxyflavone	CA1	0.40261
7,4'-Dihydroxyflavone	CA9	0.40261
7,4'-Dihydroxyflavone	ALOX5	0.3163
7,4'-Dihydroxyflavone	ABCB1	0.284705
7,4'-Dihydroxyflavone	AR	0.269084
7,4'-Dihydroxyflavone	CBR1	0.269084
7,4'-Dihydroxyflavone	TERT	0.221938
7,4'-Dihydroxyflavan	ESR1	0.325879
7,4'-Dihydroxyflavan	ESR2	0.325879
Liquiritigenin	CYP19A1	0.995337
Liquiritigenin	HSD17B1	0.497067
Liquiritigenin	ESR1	0.489174
Liquiritigenin	ESR2	0.489174
Liquiritigenin	CA7	0.457782
Liquiritigenin	ABCC1	0.457782
Liquiritigenin	CA12	0.457782
Liquiritigenin	SHBG	0.457782
Liquiritigenin	CA4	0.457782
Liquiritigenin	CYP1B1	0.457782
Liquiritigenin	CBR1	0.457782
Liquiritigenin	MAOB	0.363469
Liquiritigenin	PTGS1	0.253454
Liquiritigenin	ADORA1	0.21416
Liquiritigenin	ADORA3	0.21416
Kumatakenin	CYP19A1	1
Kumatakenin	TNKS2	0.638447
Kumatakenin	TNKS	0.638447
Kumatakenin	CA12	0.591055
Kumatakenin	ESR1	0.551971
Kumatakenin	ESR2	0.551971
Kumatakenin	PARP1	0.528331
Kumatakenin	ADORA1	0.481275
Kumatakenin	ADORA2A	0.481275
Kumatakenin	HSD17B1	0.481275
Kumatakenin	AKR1B10	0.481275
Kumatakenin	AKR1B1	0.44987
Kumatakenin	NOX4	0.441986
Kumatakenin	CDK5R1 CDK5	0.441986
Kumatakenin	XDH	0.441986
Kumatakenin	MAOA	0.441986
Kumatakenin	FLT3	0.441986
Kumatakenin	CCNB3 CDK1 CCNB1 CCNB2	0.441986
Kumatakenin	ACHE	0.441986
Kumatakenin	PTGS2	0.441986
Kumatakenin	CDK6	0.441986
Kumatakenin	SYK	0.441986
Kumatakenin	GSK3B	0.441986
Kumatakenin	ABCC1	0.441986
Kumatakenin	TTR	0.441986
Kumatakenin	CSNK2A1	0.441986
Kumatakenin	CFTR	0.441986
Kumatakenin	CYP1B1	0.441986
Kumatakenin	ABCG2	0.441986
Kumatakenin	CA7	0.425974
Kumatakenin	CA4	0.425974
Kumatakenin	CA2	0.40261
Kumatakenin	CA1	0.40261
Kumatakenin	CA9	0.40261
Kumatakenin	ALOX5	0.3163
Kumatakenin	ABCB1	0.284705
Kumatakenin	AR	0.269084
Kumatakenin	CBR1	0.269084
Kumatakenin	TERT	0.221938
Sappanchalcone	AKR1B1	0.402643
Pterostilbene	AHR	0.3163
Pterostilbene	CYP1B1	1
Pterostilbene	ESR1	0.418443
Pterostilbene	NQO2	1
Pterostilbene	PTGS1	1
Pterostilbene	PTGS2	1

## Sheet: Supplementary Table S4
Supplementary Table S4
Information on the 52 intersection targets of SZC and EMs
AKR1B1
XDH
IGF1R
CYP19A1
EGFR
F2
ALOX5
AURKB
MPO
DAPK1
GSK3B
SRC
PTK2
HSD17B2
KDR
MMP13
MMP3
ALOX15
PLK1
CDK1
MMP9
MMP2
MET
CXCR1
AKT1
ABCB1
CYP1B1
AXL
ABCG2
AKR1C1
AKR1C3
AKR1C4
TOP2A
APEX1
ESR2
CDK6
HSD17B1
AHR
HMGCR
CYP17A1
AR
RORC
ESR1
SHBG
CHRNA7
PTGS1
PTGS2
CYP1A2
CYP2C9
CYP3A4
CYP2C19
PIK3CA

## Sheet: Supplementary Table S5
Supplementary Table S5 The topological analysis of PPI network diagram of intersection targets for SZC and EMs by Cytoscape
AverageShortestPathLength	BetweennessCentrality	ClosenessCentrality	ClusteringCoefficient	Degree	Eccentricity	IsSingleNode	name	NeighborhoodConnectivity	NumberOfDirectedEdges	NumberOfUndirectedEdges	PartnerOfMultiEdgedNodePairs	Radiality	selected	SelfLoops	shared name	Stress	TopologicalCoefficient
1.33333	0.181977	0.75	0.349376	34	2	FALSE	ESR1	14.7353	0	34	0	0.990196	FALSE	0	ESR1	2168	0.294118
1.41176	0.144314	0.708333	0.329032	31	3	FALSE	AKT1	14.0323	0	31	0	0.987889	FALSE	0	AKT1	1718	0.285714
1.4902	0.0722116	0.671053	0.390313	27	3	FALSE	PTGS2	15.5556	0	27	0	0.985582	FALSE	0	PTGS2	1070	0.311111
1.52941	0.0598247	0.653846	0.43	25	3	FALSE	EGFR	15.8	0	25	0	0.984429	FALSE	0	EGFR	950	0.316
1.58824	0.0278428	0.62963	0.517787	23	3	FALSE	SRC	16.7391	0	23	0	0.982699	FALSE	0	SRC	522	0.341615
1.58824	0.0365246	0.62963	0.480519	22	3	FALSE	AR	17.4545	0	22	0	0.982699	FALSE	0	AR	726	0.349091
1.64706	0.0277986	0.607143	0.510526	20	3	FALSE	MMP9	16.05	0	20	0	0.980969	FALSE	0	MMP9	494	0.327551
1.62745	0.0246849	0.614458	0.510526	20	3	FALSE	CYP19A1	17.55	0	20	0	0.981546	FALSE	0	CYP19A1	552	0.351
1.62745	0.036356	0.614458	0.457895	20	3	FALSE	CYP3A4	15.5	0	20	0	0.981546	FALSE	0	CYP3A4	646	0.31
1.72549	0.0182626	0.579545	0.573529	17	3	FALSE	PIK3CA	17.6471	0	17	0	0.978662	FALSE	0	PIK3CA	342	0.367647
1.70588	0.0258343	0.586207	0.522059	17	3	FALSE	ESR2	17.9412	0	17	0	0.979239	FALSE	0	ESR2	508	0.366146
1.7451	0.00947926	0.573034	0.666667	16	3	FALSE	MMP2	18.25	0	16	0	0.978085	FALSE	0	MMP2	200	0.380208
1.78431	0.00979636	0.56044	0.633333	16	3	FALSE	KDR	17.75	0	16	0	0.976932	FALSE	0	KDR	212	0.38587
1.7451	0.044258	0.573034	0.571429	15	3	FALSE	AHR	19.3333	0	15	0	0.978085	FALSE	0	AHR	568	0.401389
1.78431	0.00230841	0.56044	0.771429	15	3	FALSE	IGF1R	20.4667	0	15	0	0.976932	FALSE	0	IGF1R	60	0.435461
1.76471	0.0200585	0.566667	0.428571	15	3	FALSE	CYP2C9	14.2667	0	15	0	0.977509	FALSE	0	CYP2C9	310	0.297222
1.7451	0.00866739	0.573034	0.580952	15	3	FALSE	ABCG2	18.9333	0	15	0	0.978085	FALSE	0	ABCG2	234	0.386395
1.82353	0.0217199	0.548387	0.527473	14	3	FALSE	CYP17A1	14.9286	0	14	0	0.975779	FALSE	0	CYP17A1	450	0.324534
1.82353	0.0292416	0.548387	0.483516	14	3	FALSE	AKR1C3	15.1429	0	14	0	0.975779	FALSE	0	AKR1C3	480	0.329193
1.84314	0.00800483	0.542553	0.648352	14	3	FALSE	MET	18.5	0	14	0	0.975202	FALSE	0	MET	144	0.411111
1.78431	0.0105872	0.56044	0.56044	14	3	FALSE	CYP1B1	16.2857	0	14	0	0.976932	FALSE	0	CYP1B1	216	0.339286
1.80392	0.0267008	0.554348	0.483516	14	3	FALSE	CYP1A2	15.1429	0	14	0	0.976355	FALSE	0	CYP1A2	334	0.32764
1.78431	0.0108229	0.56044	0.527473	14	3	FALSE	ABCB1	18.4286	0	14	0	0.976932	FALSE	0	ABCB1	240	0.383929
1.90196	0.0155936	0.525773	0.602564	13	3	FALSE	HSD17B1	14.5385	0	13	0	0.973472	FALSE	0	HSD17B1	324	0.338104
1.86275	0.00102087	0.536842	0.848485	12	3	FALSE	PTK2	20	0	12	0	0.974625	FALSE	0	PTK2	32	0.434783
1.84314	0.00113783	0.542553	0.848485	12	3	FALSE	GSK3B	20.25	0	12	0	0.975202	FALSE	0	GSK3B	38	0.430851
1.86275	0.0214153	0.536842	0.606061	12	3	FALSE	CDK6	16.8333	0	12	0	0.974625	FALSE	0	CDK6	452	0.365942
2	0.0068263	0.5	0.545455	12	4	FALSE	CYP2C19	14.9167	0	12	0	0.970588	FALSE	0	CYP2C19	114	0.372917
2.01961	0.0153922	0.495146	0.472727	11	3	FALSE	MPO	13.7273	0	11	0	0.970012	FALSE	0	MPO	178	0.358852
1.98039	0.00170173	0.50495	0.822222	10	3	FALSE	HSD17B2	17.5	0	10	0	0.971165	FALSE	0	HSD17B2	60	0.416667
1.92157	0.0148153	0.520408	0.638889	9	3	FALSE	CDK1	18.3333	0	9	0	0.972895	FALSE	0	CDK1	368	0.398551
2.05882	0.00296821	0.485714	0.666667	9	3	FALSE	ALOX5	16.4444	0	9	0	0.968858	FALSE	0	ALOX5	56	0.421652
1.90196	0.00125863	0.525773	0.888889	9	3	FALSE	MMP3	22.5556	0	9	0	0.973472	FALSE	0	MMP3	36	0.479905
2.07843	0.00523317	0.481132	0.642857	8	3	FALSE	SHBG	17.5	0	8	0	0.968281	FALSE	0	SHBG	72	0.457237
2.09804	0.007889	0.476636	0.607143	8	3	FALSE	TOP2A	13.75	0	8	0	0.967705	FALSE	0	TOP2A	182	0.361842
2.01961	0.00183301	0.495146	0.678571	8	3	FALSE	ALOX15	17	0	8	0	0.970012	FALSE	0	ALOX15	48	0.404762
2	0.00327077	0.5	0.642857	8	3	FALSE	PTGS1	15.875	0	8	0	0.970588	FALSE	0	PTGS1	70	0.369186
2.01961	0.00270429	0.495146	0.52381	7	3	FALSE	F2	18	0	7	0	0.970012	FALSE	0	F2	64	0.418605
2.27451	0.000255	0.439655	0.857143	7	4	FALSE	AKR1C1	14.5714	0	7	0	0.962514	FALSE	0	AKR1C1	6	0.470046
2.21569	0.00131109	0.451327	0.666667	6	3	FALSE	AXL	17.1667	0	6	0	0.964245	FALSE	0	AXL	18	0.515152
2.17647	0.00361926	0.459459	0.8	6	3	FALSE	PLK1	14	0	6	0	0.965398	FALSE	0	PLK1	112	0.388889
2.17647	0.000972	0.459459	0.733333	6	4	FALSE	CXCR1	18.3333	0	6	0	0.965398	FALSE	0	CXCR1	22	0.495495
2.05882	0.00134174	0.485714	0.6	6	3	FALSE	HMGCR	18.8333	0	6	0	0.968858	FALSE	0	HMGCR	36	0.448413
1.98039	0.00847184	0.50495	0.466667	6	3	FALSE	AKR1B1	19	0	6	0	0.971165	FALSE	0	AKR1B1	124	0.418519
2.7451	0	0.364286	1	4	4	FALSE	AURKB	8.75	0	4	0	0.948674	FALSE	0	AURKB	0	0.625
2.19608	0	0.455357	1	3	3	FALSE	APEX1	22.3333	0	3	0	0.964821	FALSE	0	APEX1	0	0.587719
2.23529	0	0.447368	1	3	3	FALSE	MMP13	26	0	3	0	0.963668	FALSE	0	MMP13	0	0.722222
2.64706	0	0.377778	1	3	4	FALSE	AKR1C4	13.6667	0	3	0	0.951557	FALSE	0	AKR1C4	0	0.719298
2.45098	0.000948	0.408	0	3	4	FALSE	XDH	10.3333	0	3	0	0.957324	FALSE	0	XDH	8	0.405797
2.31373	0	0.432203	0	1	3	FALSE	DAPK1	34	0	1	0	0.961361	FALSE	0	DAPK1	0	0
2.39216	0	0.418033	0	1	4	FALSE	CHRNA7	31	0	1	0	0.959054	FALSE	0	CHRNA7	0	0
2.72549	0	0.366906	0	1	4	FALSE	RORC	15	0	1	0	0.94925	FALSE	0	RORC	0	0

## Sheet: Supplementary Table S6
Supplementary Table S6 Cell viability effects of SZC treatment on EMs(%)
Group Quercetin (μmol/L)	0	1	2	5	10	20	50
1	0.698	0.655	0.655	0.496	0.515	0.568	0.407
2	0.656	0.644	0.648	0.586	0.48	0.536	0.429
3	0.7	0.661	0.65	0.57	0.49	0.502	0.42
Group SZC (μg/mL)	0	1	2	5	10	20	50	100
1	0.668	0.721	0.718	0.684	0.72	0.564	0.422	0.443
2	0.684	0.643	0.633	0.595	0.584	0.505	0.384	0.37
3	0.664	0.607	0.626	0.578	0.719	0.528	0.421	0.408
Group 7,4'-Dihydroxyflavone (μmol/L)	0	1	2	5	10	20	50	100
1	0.642	0.575	0.604	0.513	0.558	0.554	0.475	0.412
2	0.613	0.611	0.596	0.6	0.591	0.554	0.491	0.416
3	0.607	0.581	0.591	0.648	0.588	0.582	0.498	0.446
Group Liquiritigenin (μmol/L)	0	1	2	5	10	20	50	100
1	0.668	0.721	0.718	0.684	0.72	0.564	0.422	0.443
2	0.684	0.643	0.633	0.595	0.584	0.505	0.384	0.37
3	0.664	0.607	0.626	0.578	0.719	0.528	0.421	0.408
Group Kumatakenin (μmol/L)	0	1	2	5	10	20	50
1	0.923	0.93	0.955	0.917	0.882	0.443	0.309
2	0.851	0.888	0.84	0.842	0.813	0.482	0.318
3	0.89	0.855	0.897	0.836	0.87	0.476	0.319
